# Supplementary material for: Research IT maturity models for academic health centers: Early development and initial evaluation
Source: J Clin Transl Sci. 2019 Feb 5;2(5):289–94. doi: 10.1017/cts.2018.339 (PMC6390403; doi:10.1017/cts.2018.339)
Supplement: Supplementary file 1 [file S2059866118003394sup.zip]

Archive with 2 entries (2 files):
- S2059866118003394sup001.pdf
- S2059866118003394sup002.pdf
